# Supplementary material for: RuvB-Like Protein 2 Interacts with the NS1 Protein of Influenza A Virus and Affects Apoptosis That Is Counterbalanced by Type I Interferons
Source: Viruses. 2021 May 31;13(6):1038. doi: 10.3390/v13061038 (PMC8229658; doi:10.3390/v13061038)
Supplement: Supplementary file 1 [file viruses-13-01038-s001.zip › Table S1.xls.xlsx]

## Sheet: Protein Report 062719_2peptide-
Table S1. List of all proteins identified in the 2-D gel spots by LC/MS/MS*,**
Taxonomic field in database search	Spot #***	Protein name	SwissProt acc. #	Molecular weight (Da)	Protein identification probability	Mascot protein score	Exclusive unique peptide count	Exclusive spectrum count	Sequence coverage (%)
Human	1	RuvB-like 2 (RuvBL2)	Q9Y230	51158.1	1	1859	25	90	0.529
Human	5	RuvB-like 1 (RuvBL1)	Q9Y265	50229.4	1	1402	22	57	0.557
Human	3	Heat shock cognate 71 kDa protein	P11142	70899.8	1	1566	18	45	0.317
Human	4	Heat shock 70 kDa protein 1A/1B	P0DMV8,P0DMV9	70054	1	1395	16	45	0.315
Human	2	Heterogeneous nuclear ribonucleoprotein K	P61978	50978.5	1	1062	17	37	0.391
Human	14	Heterogeneous nuclear ribonucleoproteins A2/B1	P22626	37430.3	1	921	13	36	0.399
Human	16	Heterogeneous nuclear ribonucleoproteins A2/B1	P22626	37430.3	1	955	14	36	0.436
Human	13	Heterogeneous nuclear ribonucleoproteins A2/B1	P22626	37430.3	1	1207	16	33	0.55
Human	9	Heterogeneous nuclear ribonucleoprotein L	P14866	64132.8	1	1113	15	25	0.392
Human	10	Heterogeneous nuclear ribonucleoprotein L	P14866	64132.8	1	874	14	25	0.346
Human	11	Heterogeneous nuclear ribonucleoprotein Q	O60506	69603.5	1	675	13	24	0.181
Human	4	Heat shock cognate 71 kDa protein	P11142	70899.8	1	1156	17	22	0.297
Human	10	Heterogeneous nuclear ribonucleoprotein Q	O60506	69603.5	1	827	14	21	0.222
Human	15	Heterogeneous nuclear ribonucleoproteins A2/B1	P22626	37430.3	1	698	11	21	0.354
Human	2	RuvB-like 2	Q9Y230	51158.1	1	1091	15	20	0.371
Human	7	Heterogeneous nuclear ribonucleoprotein L	P14866	64132.8	1	760	13	18	0.26
Human	4	Stress-70 protein, mitochondrial	P38646	73681.3	1	902	13	14	0.205
Human	8	Heterogeneous nuclear ribonucleoprotein L	P14866	64132.8	1	742	11	14	0.267
Human	6	RuvB-like 1	Q9Y265	50229.4	1	818	10	13	0.289
Human	3	Heat shock 70 kDa protein 1A/1B	P0DMV8,P0DMV9	70054	1	1021	10	12	0.203
Human	19	Heterogeneous nuclear ribonucleoprotein D-like	O14979	46438.6	1	499	8	12	0.16
Human	6	Heterogeneous nuclear ribonucleoprotein H	P31943	49229.8	1	629	9	10	0.252
Human	17	Heterogeneous nuclear ribonucleoprotein D0	Q14103	38434.5	1	554	5	9	0.206
Human	5	Heat shock 70 kDa protein 1A/1B	P0DMV8,P0DMV9	70054	1	550	7	7	0.158
Human	20	Heterogeneous nuclear ribonucleoproteins C1/C2	P07910	33670.5	1	491	7	7	0.219
Human	20	Heterogeneous nuclear ribonucleoprotein A/B	Q99729	36225.2	1	362	2	7	0.105
Human	3	RuvB-like 2	Q9Y230	51158.1	1	377	6	6	0.136
Human	18	Heterogeneous nuclear ribonucleoprotein D0	Q14103	38434.5	1	453	4	6	0.18
Human	4	Hornerin	Q86YZ3	282373	1	228	5	5	0.034
Human	7	RuvB-like 1	Q9Y265	50229.4	1	324	5	5	0.132
Human	3	Heterogeneous nuclear ribonucleoprotein K	P61978	50978.5	1	263	3	4	0.08
Human	13	Heterogeneous nuclear ribonucleoprotein A1	P09651	38747	1	519	4	4	0.194
Human	18	Heterogeneous nuclear ribonucleoprotein D-like	O14979	46438.6	1	126	2	4	0.043
Human	20	Heterogeneous nuclear ribonucleoprotein D-like	O14979	46438.6	1	192	2	4	0.062
Human	13	Desmoplakin	P15924	331781	1	387	3	3	0.009
Human	13	Suprabasin	Q6UWP8	60537.2	1	229	3	3	0.092
Human	17	Desmoplakin	P15924	331781	1	355	3	3	0.01
Human	17	Filaggrin-2	Q5D862	248052	1	144	3	3	0.023
Human	17	Heterogeneous nuclear ribonucleoprotein D-like	O14979	46438.6	1	103	2	3	0.043
Virus	23	Non-structural protein 1 (NS1)	P03496	25868.5	1	1279	18	107	0.8
Virus	12	Non-structural protein 1 (NS1)	P03496	25868.5	1	940	15	83	0.57
Virus	22	Non-structural protein 1 (NS1)	P03496	25868.5	1	1008	13	72	0.643
Virus	24	Non-structural protein 1 (NS1)	P03496	25868.5	1	1123	16	68	0.757
Virus	21	Non-structural protein 1 (NS1)	P03496	25868.5	1	909	14	58	0.557
Virus	13	Non-structural protein 1 (NS1)	P03496	25868.5	1	630	9	18	0.4
Virus	14	Non-structural protein 1 (NS1)	P03496	25868.5	1	472	7	8	0.335
Virus	4	Non-structural protein 1 (NS1)	P03496	25868.5	1	348	6	7	0.248
Virus	2	Non-structural protein 1 (NS1)	P03496	25868.5	1	292	4	4	0.152
Virus	3	Non-structural protein 1 (NS1)	P03496	25868.5	1	225	4	4	0.152
Virus	5	Non-structural protein 1 (NS1)	P03496	25868.5	1	222	4	4	0.174
Virus	15	Non-structural protein 1 (NS1)	P03496	25868.5	1	246	4	4	0.17
Virus	16	Non-structural protein 1 (NS1)	P03496	25868.5	1	234	3	3	0.117
Virus	19	Non-structural protein 1 (NS1)	P03496	25868.5	1	179	3	3	0.126
*The proteins are listed in the order of exclusive spectrum count within the same taxonomic field. The low abundant proteins that were identified by less than 3 exclusive spectrum counts are not listed.
** Many proteins were identified in different protein spots. For example, while the majority of RuvBL2 was identified in spot #1, lesser amounts of the protein were also identified in spot #2 and #3. At present, it is not clear whether the RuvBL2 in spot #2 and #3 was posttranslationally modified versions of the protein. The NS1 in spots #12, #22, #21, #13, #14, #15 and #16 was likely the same NS…
***The corresponding protein spot # in 2-D gel are shown in Figure S1.
